# Supplementary material for: Virulence Determinants and Genetic Diversity of Yersinia Species Isolated from Retail Meat
Source: Pathogens. 2021 Dec 29;11(1):37. doi: 10.3390/pathogens11010037 (PMC8778217; doi:10.3390/pathogens11010037)
Supplement: Supplementary file 1 [file pathogens-11-00037-s001.zip]

Archive with 3 entries (3 files):
- Supplementary table_S1_virulence_gene_distribution_MDPI_for submission.xlsx
- Supplementary_Table_S2_virulence_gene_references.xlsx
- Supplementary_Table_S3_strains for WGS analysis_for review.xlsx
