# Supplementary material for: Virulence Determinants and Genetic Diversity of Yersinia Species Isolated from Retail Meat
Source: Pathogens. 2021 Dec 29;11(1):37. doi: 10.3390/pathogens11010037 (PMC8778217; doi:10.3390/pathogens11010037)
Supplement: Supplementary file 1 [file pathogens-11-00037-s001.zip › Supplementary table_S1_virulence_gene_distribution_MDPI_for submission.xlsx]

## Sheet: Yersinia virulence and AMR fact
	Table S1: Virulence and antimicrobial resistance factors of Yersinia species
Isolate number	Species	Serogroup	Sequence Type (ST)	Biotype (according to Garzetti 2014)	blaA	vat	ail	blaB	cheA	cheB	cheD	cheR	cheW	cheY	cheZ	ddhA	ddhB	fcl	fepD	fes	flgA	flgB	flgC	flgD	flgE	flgF	flgG	flgH	flgI	flgJ	flgK	flgL	flgM	flgN	flhA	flhB	flhC	flhD	flhE	fliA	fliB	fliC	fliD	fliE	fliF	fliG	fliH	fliI	fliJ
Ye-2015-37190	Yersinia enterocolitica	O8	137	1A	1	1	0	1	1	1	1	1	1	1	1	1	1	1	1	1	1	1	1	1	1	1	1	1	1	1	1	1	1	1	1	1	1	1	1	1	1	1	1	1	1	1	1	1	1
Ye-2015-46885	Yersinia enterocolitica	O9	12	1B/2-5	1	1	1	1	1	1	1	1	1	1	1	0	0	0	1	1	1	1	1	1	1	1	1	1	1	1	1	1	1	1	1	1	1	1	1	1	1	1	1	1	1	1	1	1	1
Ye-2015-48314	Yersinia enterocolitica	O3	18	1B/2-5	1	1	1	1	1	1	1	1	1	1	1	0	0	0	0	0	1	1	1	1	1	1	1	1	1	1	1	1	1	1	1	1	1	1	1	1	1	1	1	1	1	1	1	1	1
Ye-2015-54499	Yersinia enterocolitica	nd	688	1A	1	1	0	1	1	1	1	1	1	1	1	0	0	0	0	0	1	1	1	1	1	1	1	1	1	1	0	1	1	1	1	1	1	1	1	1	0	0	0	1	1	1	1	1	1
Ye-2015-58346	Yersinia enterocolitica	O3	4	1A	1	1	0	1	1	1	1	1	1	1	1	0	0	0	1	1	1	1	1	1	1	1	1	1	1	1	1	1	1	1	1	1	1	1	1	1	1	1	1	1	1	1	1	1	1
Ye-2015-63103	Yersinia enterocolitica	nd	147	1A	1	1	0	1	1	1	1	1	1	1	1	0	0	0	1	1	1	1	1	1	1	1	1	1	1	1	1	1	1	1	1	1	1	1	1	1	0	0	0	1	1	1	1	1	1
Ye-2015-65694	Yersinia enterocolitica	nd	389	1A	1	1	0	1	1	1	1	1	1	1	1	1	0	1	1	1	1	1	1	1	1	1	1	1	1	1	1	1	1	1	1	1	1	1	1	1	1	1	1	1	1	1	1	1	1
Ye-2015-65735	Yersinia enterocolitica	nd	3	1A	1	1	0	1	1	1	1	1	1	1	1	0	0	0	1	1	1	1	1	1	1	1	1	1	1	1	1	1	1	1	1	1	1	1	1	1	1	1	1	1	1	1	1	1	1
Ye-2015-71626	Yersinia enterocolitica	O8	307	1A	1	1	0	1	1	1	1	1	1	1	1	1	1	1	1	1	1	1	1	1	1	1	1	1	1	1	1	1	1	1	1	1	1	1	1	1	1	1	1	1	1	1	1	1	1
Ye-2015-78927	Yersinia enterocolitica	O8	137	1A	1	1	0	1	1	1	1	1	1	1	1	1	1	1	1	1	1	1	1	1	1	1	1	1	1	1	1	1	1	1	1	1	1	1	1	1	1	1	1	1	1	1	1	1	1
Ye-2015-80128	Yersinia enterocolitica	O5	3	1A	1	1	0	1	1	1	1	1	1	1	1	0	0	0	1	1	1	1	1	1	1	1	1	1	1	1	1	1	1	1	1	1	1	1	1	1	1	1	1	1	1	1	1	1	1
Ye-2021-102875-8	Yersinia enterocolitica	O:3	278	1A	1	1	0	1	1	1	1	1	1	1	1	0	0	0	1	1	1	1	1	1	1	1	1	1	1	1	1	1	1	1	1	1	1	1	1	1	1	1	1	1	1	1	1	1	1
Ye-2021-153812-6	Yersinia enterocolitica	O:5	219	1A	1	1	0	1	1	1	1	1	1	1	1	0	0	0	1	1	1	1	1	1	1	1	1	1	1	1	1	1	1	1	1	1	1	1	1	1	1	1	1	1	1	1	1	1	1
Ye-2021-153812-7	Yersinia enterocolitica	nd	317	1A	1	1	0	1	1	1	1	1	1	1	1	0	0	0	1	1	1	1	1	1	1	1	1	1	1	1	1	1	1	1	1	1	1	1	1	1	0	0	0	1	1	1	1	1	1
Ye-2021-153812-8	Yersinia enterocolitica	O:8	455	1A	1	1	0	1	1	1	1	1	1	1	1	0	0	0	1	1	1	1	1	1	1	1	1	1	1	1	1	1	1	1	1	1	1	1	1	1	1	1	1	1	1	1	1	1	1
Ye-2021-16300-1	Yersinia enterocolitica	O:3	18	1B/2-5	1	1	1	1	1	1	1	1	1	1	1	0	0	0	0	0	1	1	1	1	1	1	1	1	1	1	1	1	1	1	1	1	1	1	1	1	1	1	1	1	1	1	1	1	1
Ye-2021-164069-10	Yersinia enterocolitica	nd	684	1A	1	1	0	1	1	1	1	1	1	1	1	0	0	0	1	1	1	1	1	1	1	1	1	1	1	1	1	1	1	1	1	1	1	1	1	1	0	0	0	1	1	1	1	1	1
Ye-2021-164069-7	Yersinia enterocolitica	O:3	18	1B/2-5	1	1	1	1	1	1	1	1	1	1	1	0	0	0	0	0	1	1	1	1	1	1	1	1	1	1	1	1	1	1	1	1	1	1	1	1	1	1	1	1	1	1	1	1	1
Ye-2021-191479-11	Yersinia enterocolitica	O:3	18	1B/2-5	1	1	1	1	1	1	1	1	1	1	1	0	0	0	0	0	1	1	1	1	1	1	1	1	1	1	1	1	1	1	1	1	1	1	1	1	1	1	1	1	1	1	1	1	1
Ye-2021-3135-2	Yersinia enterocolitica	nd	163	1A	1	1	0	1	1	1	1	1	1	1	1	1	0	0	1	1	1	1	1	1	1	1	1	1	1	1	1	1	1	1	1	1	1	1	1	1	1	1	1	1	1	1	1	1	1
Yf-2021-241884-9	Yersinia frederiksenii	n	685	n	1	0	0	1	1	1	1	1	1	1	1	0	0	0	1	0	1	1	1	1	0	1	1	1	1	1	0	1	1	1	1	1	1	1	0	1	0	0	0	1	1	1	1	1	1
Yi-2015-54498	Yersinia intermedia	n	680	n	1	1	0	1	1	1	1	1	1	1	1	1	0	0	1	1	1	1	1	1	1	1	1	1	1	1	1	0	1	0	1	1	1	1	0	1	0	0	0	1	1	1	1	1	1
Yi-2015-59635	Yersinia intermedia	n	681	n	1	1	0	1	1	1	1	1	1	1	1	1	0	0	1	1	1	1	1	1	1	1	1	1	1	1	1	0	1	1	1	1	1	1	0	1	0	0	0	1	1	1	1	1	1
Yi-2021-153812-9	Yersinia intermedia	n	68	n	1	1	0	1	1	1	1	1	1	1	1	1	0	0	1	1	1	1	1	0	1	1	1	1	1	1	1	0	1	0	1	1	1	1	0	1	0	0	0	1	1	1	1	1	1
Yi-2021-164069-11	Yersinia intermedia	n	686	n	1	1	0	1	1	1	1	1	1	1	1	0	0	0	1	1	1	1	1	1	1	1	1	1	1	1	1	0	1	1	1	1	1	1	0	1	0	0	0	1	1	1	1	1	1
Yi-2021-206172-9	Yersinia intermedia	n	682	n	1	1	0	1	1	1	1	1	1	1	1	1	0	0	1	1	1	1	1	1	1	1	1	1	1	1	1	0	1	0	1	1	1	1	0	1	0	0	0	1	1	1	1	1	1
Yi-2021-241884-10	Yersinia intermedia	n	683	n	1	1	0	1	1	1	1	1	1	1	1	0	0	0	1	1	1	1	1	1	1	1	1	1	1	1	1	0	1	0	1	1	1	1	0	1	0	0	0	1	1	1	1	1	1
Yi-2021-241884-9	Yersinia intermedia	n	140	n	1	1	0	1	1	1	1	1	1	1	1	0	0	0	1	1	1	1	1	0	1	1	1	1	1	1	1	0	1	0	1	1	1	1	0	1	0	0	0	1	1	1	1	1	1
Yk-2021-164069-9	Yersinia kristensenii	n	687	n	1	1	0	0	1	1	1	1	1	1	1	0	0	0	1	1	1	1	1	1	1	1	1	1	1	1	1	0	1	1	1	1	1	1	1	1	0	0	0	1	1	1	1	1	1
	1	Virulence factor detected
	0	Gene not found with ≥70% nucleotide identity with the reference gene sequence (except for ystA and ystB for which 80% identity threshold was applied)
	nd	Not identified
	n	Not relevant
[truncated: 84 more columns]

## Sheet: all-marg-summary
No. of isolate	Yersinia	ST	NUM_FOUND	blaB	fepD	fes	hreP	myfA	myfB	myfC	sat	virF	yadAYE	ymoA	ystC	ail	cheA	cheB	cheD	cheR	cheW	cheY	cheZ	ddhA	ddhB	fcl	flgA	flgB	flgC	flgD	flgE	flgF	flgG	flgH	flgI	flgJ	flgK	flgL	flgM	flgN	flhA	flhB	flhC	flhD	flhE	fliA	fliB	fliC	fliD
210924/Ye-2015-37190.tab	Yersinia enterocolitica	137	9	1	1	1	1	0	1	1	1	0	0	1	0	0	1	1	1	1	1	1	1	1	1	1	1	1	1	1	1	1	1	1	1	1	1	1	1	1	1	1	1	1	1	1	1	1	1
210924/Ye-2015-46885.tab	Yersinia enterocolitica	12	11	1	1	1	1	1	1	1	1	1	0	1	1	1	1	1	1	1	1	1	1	0	0	0	1	1	1	1	1	1	1	1	1	1	1	1	1	1	1	1	1	1	1	1	1	1	1
210924/Ye-2015-48314.tab	Yersinia enterocolitica	18	10	1	0	0	1	1	1	1	1	1	1	1	1	1	1	1	1	1	1	1	1	0	0	0	1	1	1	1	1	1	1	1	1	1	1	1	1	1	1	1	1	1	1	1	1	1	1
210924/Ye-2015-53137.tab	Yersinia enterocolitica	16	9	1	1	1	1	0	1	1	1	0	0	1	0	0	1	1	1	1	1	1	1	0	0	0	1	1	1	1	1	1	1	1	1	1	1	1	1	1	1	1	1	1	1	1	1	1	1
210924/Ye-2015-54499.tab	Yersinia enterocolitica	unknown	8	1	0	0	1	1	1	1	1	0	0	1	0	0	1	1	1	1	1	1	1	0	0	0	1	1	1	1	1	1	1	1	1	1	0	1	1	1	1	1	1	1	1	1	0	0	1
210924/Ye-2015-58346.tab	Yersinia enterocolitica	4	9	1	1	1	1	0	1	1	1	0	0	1	0	0	1	1	1	1	1	1	1	0	0	0	1	1	1	1	1	1	1	1	1	1	1	1	1	1	1	1	1	1	1	1	1	1	1
210924/Ye-2015-63103.tab	Yersinia enterocolitica	147	9	1	1	1	1	0	1	1	1	0	0	1	0	0	1	1	1	1	1	1	1	0	0	0	1	1	1	1	1	1	1	1	1	1	1	1	1	1	1	1	1	1	1	1	0	0	1
210924/Ye-2015-65694.tab	Yersinia enterocolitica	? (unknown)	10	1	1	1	1	1	1	1	1	0	0	1	0	0	1	1	1	1	1	1	1	1	1	1	1	1	1	1	1	1	1	1	1	1	1	1	1	1	1	1	1	1	1	1	1	1	1
210924/Ye-2015-65735.tab	Yersinia enterocolitica	3	9	1	1	1	1	0	1	1	1	0	0	1	0	0	1	1	1	1	1	1	1	0	0	0	1	1	1	1	1	1	1	1	1	1	1	1	1	1	1	1	1	1	1	1	1	1	1
210924/Ye-2015-71626.tab	Yersinia enterocolitica	unknown	9	1	1	1	1	0	1	1	1	0	0	1	0	0	1	1	1	1	1	1	1	1	1	1	1	1	1	1	1	1	1	1	1	1	1	1	1	1	1	1	1	1	1	1	1	1	1
210924/Ye-2015-78927.tab	Yersinia enterocolitica	137	9	1	1	1	1	0	1	1	1	0	0	1	0	0	1	1	1	1	1	1	1	1	1	1	1	1	1	1	1	1	1	1	1	1	1	1	1	1	1	1	1	1	1	1	1	1	1
210924/Ye-2015-80128.tab	Yersinia enterocolitica	3	9	1	1	1	1	0	1	1	1	0	0	1	0	0	1	1	1	1	1	1	1	0	0	0	1	1	1	1	1	1	1	1	1	1	1	1	1	1	1	1	1	1	1	1	1	1	1
210924/Ye-xxxx-206172-2.tab	Yersinia enterocolitica	? (unknown)	9	1	1	1	1	0	1	1	1	0	0	1	0	0	1	1	1	1	1	1	1	0	0	0	1	1	1	1	1	1	1	1	1	1	1	1	1	1	1	1	1	1	1	1	1	1	1
210924/Ye-xxxx-241884-9.tab	Yersinia enterocolitica	140	5	1	1	1	1	0	0	0	0	0	0	1	0	0	1	1	1	1	1	1	1	0	0	0	1	1	1	1	1	1	1	1	1	1	1	1	1	1	1	1	1	1	1	1	0	0	1
210924/Yi-2015-54498.tab	Yersinia intermedia	? (unknown)	5	1	1	1	0	0	0	0	1	0	0	1	0	0	1	1	1	1	1	1	1	1	1	0	1	1	1	1	1	1	1	1	1	1	1	1	1	1	1	1	1	1	1	1	0	0	1
210924/Yi-2015-59635.tab	Yersinia intermedia	unknown	5	1	1	1	0	0	0	0	1	0	0	1	0	0	1	1	1	1	1	1	1	1	1	0	1	1	1	1	1	1	1	1	1	1	1	1	1	1	1	1	1	1	1	1	0	0	1
210924/Yi-xxxx-206172-9.tab	Yersinia intermedia	? (unknown)	5	1	1	1	0	0	0	0	1	0	0	1	0	0	1	1	1	1	1	1	1	1	1	0	1	1	1	1	1	1	1	1	1	1	1	1	1	1	1	1	1	1	1	1	0	0	1
210924/Yi-xxxx-241884-10.tab	Yersinia intermedia	? (unknown)	5	1	1	1	0	0	0	0	1	0	0	1	0	0	1	1	1	1	1	1	1	0	0	0	1	1	1	1	1	1	1	1	1	1	1	1	1	1	1	1	1	1	1	1	0	0	0
210924/Yi-xxxx-241884-9.tab	Yersinia intermedia	unknown	5	1	1	1	0	0	0	0	1	0	0	1	0	0	1	1	1	1	1	1	1	0	0	1	1	1	1	1	1	1	1	1	1	1	1	1	1	1	1	1	1	1	1	1	0	0	1
211026/Ye-2021-102875-8.tab	Yersinia enterocolitica	unknown	9	1	1	1	1	0	1	1	1	0	0	1	0	0	1	1	1	1	1	1	1	0	0	0	1	1	1	1	1	1	1	1	1	1	1	1	1	1	1	1	1	1	1	1	1	1	1
211026/Ye-2021-153812-6.tab	Yersinia enterocolitica	? (unknown)	9	1	1	1	1	0	1	1	1	0	0	1	0	0	1	1	1	1	1	1	1	0	0	0	1	1	1	1	1	1	1	1	1	1	1	1	1	1	1	1	1	1	1	1	1	1	1
211026/Ye-2021-153812-7.tab	Yersinia enterocolitica	unknown	10	1	1	1	1	1	1	1	1	0	0	1	0	0	1	1	1	1	1	1	1	0	0	1	1	1	1	1	1	1	1	1	1	1	1	1	1	1	1	1	1	1	1	1	0	0	1
211026/Ye-2021-153812-8.tab	Yersinia enterocolitica	? (unknown)	9	1	1	1	1	0	1	1	1	0	0	1	0	0	1	1	1	1	1	1	1	0	0	0	1	1	1	1	1	1	1	1	1	1	1	1	1	1	1	1	1	1	1	1	1	1	1
211026/Ye-2021-16300-1.tab	Yersinia enterocolitica	18	10	1	0	0	1	1	1	1	1	1	1	1	1	1	1	1	1	1	1	1	1	0	0	0	1	1	1	1	1	1	1	1	1	1	1	1	1	1	1	1	1	1	1	1	1	1	1
211026/Ye-2021-164069-10.tab	Yersinia enterocolitica	? (unknown)	10	1	1	1	1	1	1	1	1	0	0	1	0	0	1	1	1	1	1	1	1	0	0	0	1	1	1	1	1	1	1	1	1	1	1	1	1	1	1	1	1	1	1	1	0	0	1
211026/Ye-2021-164069-11.tab	Yersinia enterocolitica	18	11	1	0	0	1	1	1	1	1	1	1	1	1	1	1	1	1	1	1	1	1	1	0	1	1	1	1	1	1	1	1	1	1	1	1	1	1	1	1	1	1	1	1	1	1	1	1
211026/Ye-2021-164069-7.tab	Yersinia enterocolitica	18	10	1	0	0	1	1	1	1	1	1	1	1	1	1	1	1	1	1	1	1	1	0	0	0	1	1	1	1	1	1	1	1	1	1	1	1	1	1	1	1	1	1	1	1	1	1	1
211026/Ye-2021-191479-11.tab	Yersinia enterocolitica	18	10	1	0	0	1	1	1	1	1	1	1	1	1	1	1	1	1	1	1	1	1	0	0	0	1	1	1	1	1	1	1	1	1	1	1	1	1	1	1	1	1	1	1	1	1	1	1
211026/Ye-2021-3135-2.tab	Yersinia enterocolitica	163	9	1	1	0	1	0	1	1	1	0	0	1	0	0	1	1	1	1	1	1	1	1	1	0	1	1	1	1	1	1	1	1	1	1	1	1	1	1	1	1	1	1	1	1	1	1	1
211026/Yi-2021-153812-9.tab	Yersinia intermedia	68	5	1	1	0	0	0	0	0	1	0	0	1	0	0	1	1	1	1	1	1	1	1	1	0	1	1	1	1	1	1	1	1	1	1	1	1	1	1	1	1	1	1	1	1	0	0	1
211026/Yi-2021-164069-11.tab	Yersinia intermedia	? (unknown)	5	1	1	0	0	0	0	0	1	0	0	1	0	0	1	1	1	1	1	1	1	0	0	0	1	1	1	1	1	1	1	1	1	1	1	1	1	1	1	1	1	1	1	1	0	0	1
211026/Yk-2021-164069-9.tab	Yersinia kristensenii	? (unknown)	6	1	1	0	1	0	0	0	1	0	0	1	0	0	1	1	1	1	1	1	1	0	0	0	1	1	1	1	1	1	1	1	1	1	1	1	1	1	1	1	1	1	1	1	0	0	1
[truncated: 84 more columns]

## Sheet: Sheet3
#FILE	NUM_FOUND	blaB	cheA	cheB	cheD	cheR	cheW	cheY	cheZ	ddhA	ddhB	fcl	fepD	fes	flgA	flgB	flgC	flgD	flgE	flgF	flgG	flgH	flgI	flgJ	flgK	flgL	flgM	flgN	flhA	flhB	flhC	flhD	flhE	fliA	fliB	fliC	fliD	fliE	fliF	fliG	fliH	fliI	fliJ	fliK	fliL	fliM	fliN	fliO	fliP
Ye-2015-37190.tab	78	100	100	99.9	100	100	100	100	99.84	100	100	100	100	99.43	100	100	100	100	100	100	100	100	100	100	100	99.9	99.22	100	100	100	100	100	99.53	100	100	97.91;100.00;100.00;100.00	100	98.72	100	100	100	99.85	100	100	100	100	100	85.16	99.56
Ye-2015-46885.tab	105	100	100	100	99.88	100	100	100	99.84	.	.	.	100	99.43	100	100	100	100	100	100	100	100	100	100	100	99.8	100	100	100	100	100	100	100	100	100	100.00;100.00;99.74	100	100	98.77	100	100	100	100	100	100	100	100	95.62	99.71
Ye-2015-48314.tab	104	100	100	100	99.88	100	100	100	99.84	.	.	.	.	.	100	100	100	100	100	100	100	100	100	100	100	99.8	100	100	100	100	100	100	100	100	100	99.74;100.00;100.00	100	100	98.77	100	100	100	100	100	100	100	100	95.62	99.71
Ye-2015-53137.tab	60	100	100	99.9	100	100	100	100	99.84	.	.	.	100	99.43	100	100	100	100	100	100	100	100	100	100	100	99.9	100	100	100	100	100	100	99.53	100	100	99.48;100.00;100.00	100	98.72	100	100	100	99.85	100	100	100	100	100	85.16	99.71
Ye-2015-54499.tab	57	100	100	99.9	100	100	100	100	99.84	.	.	.	.	.	100	100	100	100	100	100	100	100	100	100	75.86	99.9	100	100	100	93.75	100	100	99.53	100	.	.	.	98.72	100	100	100	99.85	100	100	100	100	100	85.16	99.56
Ye-2015-58346.tab	60	100	100	99.9	100	100	100	100	99.84	.	.	.	100	99.43	100	100	100	100	100	100	100	100	100	100	100	99.9	100	100	100	100	100	100	99.53	100	100	100.00;100.00;98.17;98.17	100	100	100	100	100	99.85	100	100	100	100	100	85.16	99.56
Ye-2015-63103.tab	58	100	100	99.9	100	100	100	100	99.84	.	.	.	100	99.43	100	100	100	100	100	100	100	100	100	100	100	99.9	100	100	100	100	100	100	99.53	100	.	.	.	98.72	100	100	100	99.85	100	100	100	100	100	85.16	99.56
Ye-2015-65694.tab	72	100	100	99.9	100	100	100	100	99.84	100	.	100	100	99.43	100	100	100	100	100	100	100	100	100	100	100	99.9	100	100	100	100	100	100	99.53	100	100	97.21;100.00	100	100	100	100	100	99.85	100	100	100	100	100	85.16	99.56
Ye-2015-65735.tab	61	100	100	99.9	100	100	100	100	99.84	.	.	.	100	99.43	100	100	100	100	100	100	100	100	100	100	100	99.9	100	100	100	100	100	100	99.53	100	100	100.00;100.00;100.00;99.48	100	98.72	100	100	100	99.85	100	100	100	100	100	85.16	99.71
Ye-2015-71626.tab	78	100	100	99.9	100	100	100	100	99.84	100	100	100	100	99.43	100	100	100	100	100	100	100	100	100	100	100	99.9	100	100	100	100	100	100	99.53	100	100	100.00;100.00;100.00;97.91	100	98.72	100	100	100	99.85	100	100	100	100	100	85.16	99.71
Ye-2015-78927.tab	78	100	100	99.9	100	100	100	100	99.84	100	100	100	100	99.43	100	100	100	100	100	100	100	100	100	100	100	99.9	99.22	100	100	100	100	100	99.53	100	100	100.00;100.00;100.00;97.91	100	98.72	100	100	100	99.85	100	100	100	100	100	85.16	99.56
Ye-2015-80128.tab	61	100	100	99.9	100	100	100	100	99.84	.	.	.	100	99.43	100	100	100	100	100	100	100	100	100	100	100	99.9	100	100	100	100	100	100	99.53	100	100	99.48;100.00;100.00;100.00	100	98.72	100	100	100	99.85	100	100	100	100	100	85.16	99.71
Ye-2021-102875-8.tab	60	100	100	99.9	100	100	100	100	99.84	.	.	.	100	99.43	100	100	100	100	100	100	100	100	100	100	100	99.9	99.22	100	100	100	100	100	99.53	100	100	86.94	100	98.72	100	100	100	99.85	100	100	100	100	100	85.16	99.71
Ye-2021-153812-6.tab	61	100	100	99.9	100	100	100	100	99.84	.	.	.	100	99.43	100	100	100	100	100	100	100	100	100	100	100	99.9	100	100	100	100	100	100	99.53	100	100	100.00;100.00	100	98.72	100	100	100	99.85	100	100	100	100	100	85.16	99.71
Ye-2021-153812-7.tab	59	100	100	99.9	100	100	100	100	99.84	.	.	.	100	99.43	100	100	100	100	100	100	100	100	100	100	100	99.9	100	100	100	100	100	100	99.53	100	.	.	.	98.72	100	100	100	99.85	100	100	100	100	100	85.16	99.71
Ye-2021-153812-8.tab	61	100	100	99.9	100	100	100	100	99.84	.	.	.	100	99.43	100	100	100	100	100	100	100	100	100	100	100	99.9	100	100	100	100	100	100	99.53	100	100	97.03;99.48;100.00;100.00	100	98.72	100	100	100	99.85	100	100	100	100	100	85.16	99.71
Ye-2021-16300-1.tab	104	100	100	100	99.88	100	100	100	99.84	.	.	.	.	.	100	100	100	100	100	100	100	100	100	100	100	99.8	100	100	81.34	100	100	100	100	100	100	99.74;100.00;100.00	100	100	98.77	100	100	100	100	100	100	100	100	95.62	99.71
Ye-2021-164069-10.tab	60	100	100	99.9	100	100	100	100	99.84	.	.	.	100	99.43	100	100	100	100	100	100	100	100	100	100	100	99.9	100	100	100	100	100	100	99.53	100	.	.	.	98.72	100	100	100	99.85	100	100	100	100	100	85.16	99.71
Ye-2021-164069-11.tab	105	100	100	100	99.88	99.15;100.00	77.71;100.00	100	99.84;99.84	100	.	.	.	.	99.50;100.00	100.00;100.00	100.00;100.00	99.83;100.00	100	98.41;100.00	70.95;100.00	100	100.00;99.63	78.03;100.00	100	99.8	72.87;100.00	100	81.34	100	100.00;100.00	100	100	100.00;100.00	100	100.00;100.00;99.74	100	100.00;100.00	98.77	100.00;100.00	100.00;100.00	100	73.15;100.00	100	100	100	100	95.62	99.71
Ye-2021-164069-7.tab	104	100	100	100	99.88	100	100	100	99.84	.	.	.	.	.	100	100	100	100	100	100	100	100	100	100	100	99.8	100	100	100	100	100	100	100	100	100	99.74	100	100	98.77	100	100	100	100	100	100	100	100	95.62	99.71
Ye-2021-191479-11.tab	104	100	100	100	99.88	100	100	100	99.84	.	.	.	.	.	100	100	100	100	100	100	100	100	100	100	100	99.8	100	100	81.34	100	100	100	100	100	100	99.74;100.00;100.00	100	100	98.77	100	100	100	100	100	100	100	100	95.62	99.71
Ye-2021-3135-2.tab	62	100	100	99.9	100	100	100	100	99.84	100	.	.	100	99.43	100	100	100	100	100	100	100	100	100	100	100	99.9	100	100	100	100	100	100	99.53	100	100	95.23;98.17;79.29	100	98.72	100	100	100	99.85	100	100	100	100	100	85.16	99.71
Ye-xxxx-206172-2.tab	60	100	100	99.9	100	100	100	100	99.84	.	.	.	100	99.43	100	100	100	100	100	100	100	100	100	100	100	99.9	100	100	100	100	100	100	99.53	100	100	97.91;97.38;100.00	100	98.72	100	100	100	99.85	100	100	100	100	100	85.16	99.56
Ye-xxxx-241884-9.tab	45	99.83	98.59	100	100	100	100	100	99.84	.	.	.	98.05	.	100	100	100	100	.	100	100	100	99.07	98.27	.	99.9	100	100	100	99.74	100	100	.	100	.	.	.	100	99.76	100	99.72	99.7	100	.	100	100	100	.	99.42
Yi-2015-54498.tab	44	100	99.46	99.9	100	99.28	100	100	99.84	100	.	.	.	.	99.83	100	100	99.83	99.52	100	100	99.56	99.63	98.05	100	.	100	.	100	99.74	100	100	.	100	.	.	.	100	100	100	100	99.77	100	.	100	100	100	.	98.69
Yi-2015-59635.tab	47	100	99.46	99.9	100	99.28	100	100	99.84	100	.	.	.	.	99.83	100	100	99.83	99.52	100	100	99.56	99.63	98.05	100	.	100	99.77	100	99.74	100	100	.	100	.	.	.	100	100	100	100	99.77	100	.	100	100	100	.	98.69
Yi-2021-153812-9.tab	43	100	99.46	99.9	100	99.28	100	100	99.84	100	.	.	.	.	99.83	100	100	.	99.52	100	100	99.56	99.63	98.05	100	.	100	.	100	99.74	100	100	.	100	.	.	.	100	100	100	100	99.77	100	.	100	100	100	.	98.69
Yi-2021-164069-11.tab	44	100	99.46	99.9	100	99.28	100	100	99.84	.	.	.	.	.	99.83	100	100	99.83	99.52	100	100	99.56	99.63	98.05	100	.	100	99.77	100	99.74	100	100	.	100	.	.	.	100	100	100	100	99.77	100	.	100	100	100	.	98.69
Yi-xxxx-206172-9.tab	44	100	99.46	99.9	100	99.28	100	100	99.84	100	.	.	.	.	99.83	100	100	99.83	99.52	100	100	99.56	99.63	98.05	100	.	100	.	100	99.74	100	100	.	100	.	.	.	100	100	100	100	99.77	100	.	100	100	100	.	98.69
Yi-xxxx-241884-10.tab	43	100	99.46	99.9	100	99.28	100	100	99.84	.	.	.	.	.	99.83	100	100	99.83	99.52	100	100	99.56	99.63	98.05	100	.	100	.	100	99.74	100	100	.	100	.	.	.	100	100	100	100	99.77	100	.	100	100	100	.	98.69
Yi-xxxx-241884-9.tab	42	100	99.46	99.9	100	99.28	100	100	99.84	.	.	.	.	.	99.83	100	100	.	99.52	100	100	99.56	99.63	98.05	100	.	100	.	100	99.74	100	100	.	100	.	.	.	100	100	100	100	99.77	100	.	100	100	100	.	98.69
Yk-2021-164069-9.tab	50	.	98.69	99.9	100	99.88	100	100	99.84	.	.	.	100	98.3	100	100	100	100	100	100	100	100	100	100	100	.	100	99.77	100	99.74	100	100	100	100	.	.	.	100	100	100	100	99.7	100	.	100	100	100	95.62	99.42
[truncated: 78 more columns]
