# Supplementary material for: Virulence Determinants and Genetic Diversity of Yersinia Species Isolated from Retail Meat
Source: Pathogens. 2021 Dec 29;11(1):37. doi: 10.3390/pathogens11010037 (PMC8778217; doi:10.3390/pathogens11010037)
Supplement: Supplementary file 1 [file pathogens-11-00037-s001.zip › Supplementary_Table_S2_virulence_gene_references.xlsx]

## Sheet: Table-S2-virulence-gene-referen
Gene name	Acccession	Description
ail	NP_406409	(ail) attachment invasion locus protein [Ail (VF0132)] [Yersinia pestis CO92]
blaA_1	DQ424965	blaA
blaA_2	AY954728	blaA
blaB	MN172163.1	(blaB) Yersinia enterocolitica W22703 AmpC family beta-lactamase (blaB) gene, complete cds
caf1	NP_395430	(caf1) putative F1 capsule antigen [F1 antigen (VF0138)] [Yersinia pestis CO92]
caf1A	NP_395429	(caf1A) F1 capsule anchoring protein [F1 antigen (VF0138)] [Yersinia pestis CO92]
caf1M	NP_395428	(caf1M) F1 chaperone protein [F1 antigen (VF0138)] [Yersinia pestis CO92]
caf1R	NP_395427	(caf1R) F1 operon positive regulatory protein [F1 antigen (VF0138)] [Yersinia pestis CO92]
cheA	YP_001006780	(cheA) chemotaxis protein CheA [peritrichous flagella (AI145)] [Yersinia enterocolitica subsp. enterocolitica 8081]
cheB	YP_001006775	(cheB) chemotaxis-specific methylesterase CheB [peritrichous flagella (AI145)] [Yersinia enterocolitica subsp. enterocolitica 8081]
cheD	YP_001006778	(cheD) methyl-accepting chemotaxis protein CheD [peritrichous flagella (AI145)] [Yersinia enterocolitica subsp. enterocolitica 8081]
cheR	YP_001006776	(cheR) chemotaxis methyltransferase CheR [peritrichous flagella (AI145)] [Yersinia enterocolitica subsp. enterocolitica 8081]
cheW	YP_001006779	(cheW) purine-binding chemotaxis protein CheW [peritrichous flagella (AI145)] [Yersinia enterocolitica subsp. enterocolitica 8081]
cheY	YP_001006774	(cheY) chemotaxis regulatory protein CheY [peritrichous flagella (AI145)] [Yersinia enterocolitica subsp. enterocolitica 8081]
cheZ	YP_001006773	(cheZ) chemotaxis regulator CheZ [peritrichous flagella (AI145)] [Yersinia enterocolitica subsp. enterocolitica 8081]
cnf	YP_001721345	(cnf) cytotoxic necrotizing factor [CNF<sy</s (VF0393)] [Yersinia pseudotuberculosis YPIII]
ddhA	YP_001007269	(ddhA) glucose-1-phosphate cytidylyltransferase [O-antigen (VF0392)] [Yersinia enterocolitica subsp. enterocolitica 8081]
ddhB	YP_001007268	(ddhB) CDP-glucose 4,6-dehydratase [O-antigen (VF0392)] [Yersinia enterocolitica subsp. enterocolitica 8081]
fcl	YP_001007256	(fcl) GDP-fucose synthetase [O-antigen (VF0392)] [Yersinia enterocolitica subsp. enterocolitica 8081]
fepD	AF082879.1:154-1231	(fepD) Yersinia enterocolitica ABC transporter enterochelin/enterobactin gene cluster, complete sequence. putative permease; integral membrane protein; similar to Escherichia coli FepD: SwissProt Accession Number P23876 (fepD)
fes	KF661394.1	(fes) Yersinia enterocolitica strain IP27407 enterochelin esterase (fes) gene, partial cds
flgA	YP_001006765	(flgA) periplasmic flagellar chaperone protein FlgA required for P-ring assembly [Flagella (VF0394)] [Yersinia enterocolitica subsp. enterocolitica 8081]
flgB	YP_001006764	(flgB) flagellar basal-body rod protein FlgB [Flagella (VF0394)] [Yersinia enterocolitica subsp. enterocolitica 8081]
flgC	YP_001006763	(flgC) flagellar basal-body rod protein FlgC [Flagella (VF0394)] [Yersinia enterocolitica subsp. enterocolitica 8081]
flgD	YP_001006762	(flgD) flagellar basal-body rod modification protein FlgD [Flagella (VF0394)] [Yersinia enterocolitica subsp. enterocolitica 8081]
flgE	YP_001006761	(flgE) flagellar hook protein FlgE [Flagella (VF0394)] [Yersinia enterocolitica subsp. enterocolitica 8081]
flgF	YP_001006760	(flgF) flagellar basal-body rod protein FlgF [Flagella (VF0394)] [Yersinia enterocolitica subsp. enterocolitica 8081]
flgG	YP_001006759	(flgG) flagellar basal-body rod protein FlgG [Flagella (VF0394)] [Yersinia enterocolitica subsp. enterocolitica 8081]
flgH	YP_001006758	(flgH) flagellar L-ring protein precursor FlgH [Flagella (VF0394)] [Yersinia enterocolitica subsp. enterocolitica 8081]
flgI	YP_001006757	(flgI) flagellar P-ring protein precursor FlgI [Flagella (VF0394)] [Yersinia enterocolitica subsp. enterocolitica 8081]
flgJ	YP_001006756	(flgJ) <beta-N-acetylglucosaminidase [Flagella (VF0394)] [Yersinia enterocolitica subsp. enterocolitica 8081]
flgK	YP_001006755	(flgK) flagellar hook-associated protein 1 FlgK [Flagella (VF0394)] [Yersinia enterocolitica subsp. enterocolitica 8081]
flgL	YP_001006754	(flgL) flagellar hook-associated protein 3 FlgL [Flagella (VF0394)] [Yersinia enterocolitica subsp. enterocolitica 8081]
flgM	YP_001006766	(flgM) negative regulator of flagellin synthesis [Flagella (VF0394)] [Yersinia enterocolitica subsp. enterocolitica 8081]
flgN	YP_001006767	(flgN) flagella synthesis protein FlgN [Flagella (VF0394)] [Yersinia enterocolitica subsp. enterocolitica 8081]
flhA	YP_001006770	(flhA) flagellar biosynthesis protein FlhA [Flagella (VF0394)] [Yersinia enterocolitica subsp. enterocolitica 8081]
flhB	YP_001006771	(flhB) flagellar biosynthetic protein FlhB [Flagella (VF0394)] [Yersinia enterocolitica subsp. enterocolitica 8081]
flhC	YP_001006783	(flhC) flagellar biosynthesis transcription activator FlhC [Flagella (VF0394)] [Yersinia enterocolitica subsp. enterocolitica 8081]
flhD	YP_001006784	(flhD) flagellar transcriptional activator FlhD [Flagella (VF0394)] [Yersinia enterocolitica subsp. enterocolitica 8081]
flhE	YP_001006769	(flhE) flagellar biosynthesis protein FlhE [Flagella (VF0394)] [Yersinia enterocolitica subsp. enterocolitica 8081]
fliA	YP_001006726	(fliA) flagellar biosynthesis sigma factor [Flagella (VF0394)] [Yersinia enterocolitica subsp. enterocolitica 8081]
fliB	YP_001006727	(fliB) flagellin lysine-N-methylase [Flagella (VF0394)] [Yersinia enterocolitica subsp. enterocolitica 8081]
fliC	YP_001006728	(fliC) flagellin [Flagella (VF0394)] [Yersinia enterocolitica subsp. enterocolitica 8081]
fliC	YP_001006729	(fliC) flagellin [Flagella (VF0394)] [Yersinia enterocolitica subsp. enterocolitica 8081]
fliC	YP_001006730	(fliC) flagellin [Flagella (VF0394)] [Yersinia enterocolitica subsp. enterocolitica 8081]
fliD	YP_001006731	(fliD) flagellar capping protein FliD [Flagella (VF0394)] [Yersinia enterocolitica subsp. enterocolitica 8081]
fliE	YP_001006740	(fliE) flagellar hook-basal body complex protein FliE [Flagella (VF0394)] [Yersinia enterocolitica subsp. enterocolitica 8081]
fliF	YP_001006741	(fliF) flagellar M-ring protein FliF [Flagella (VF0394)] [Yersinia enterocolitica subsp. enterocolitica 8081]
fliG	YP_001006742	(fliG) flagellar motor switch protein G [Flagella (VF0394)] [Yersinia enterocolitica subsp. enterocolitica 8081]
fliH	YP_001006743	(fliH) flagellar assembly protein H [Flagella (VF0394)] [Yersinia enterocolitica subsp. enterocolitica 8081]
fliI	YP_001006744	(fliI) flagellum-specific ATP synthase FliI [Flagella (VF0394)] [Yersinia enterocolitica subsp. enterocolitica 8081]
fliJ	YP_001006745	(fliJ) flagellar protein FliJ [Flagella (VF0394)] [Yersinia enterocolitica subsp. enterocolitica 8081]
fliK	YP_001006746	(fliK) flagellar hook-length control protein FliK [Flagella (VF0394)] [Yersinia enterocolitica subsp. enterocolitica 8081]
fliL	YP_001006747	(fliL) flagellar basal body protein FliL [Flagella (VF0394)] [Yersinia enterocolitica subsp. enterocolitica 8081]
fliM	YP_001006748	(fliM) flagellar motor switch protein FliM [Flagella (VF0394)] [Yersinia enterocolitica subsp. enterocolitica 8081]
fliN	YP_001006749	(fliN) flagellar motor switch protein FliN [Flagella (VF0394)] [Yersinia enterocolitica subsp. enterocolitica 8081]
fliO	YP_001006750	(fliO) flagellar protein FliO [Flagella (VF0394)] [Yersinia enterocolitica subsp. enterocolitica 8081]
fliP	YP_001006751	(fliP) flagellar biosynthetic protein FliP [Flagella (VF0394)] [Yersinia enterocolitica subsp. enterocolitica 8081]
fliQ	YP_001006752	(fliQ) flagellar biosynthetic protein FliQ [Flagella (VF0394)] [Yersinia enterocolitica subsp. enterocolitica 8081]
fliR	YP_001006753	(fliR) flagellar biosynthetic protein FliR [Flagella (VF0394)] [Yersinia enterocolitica subsp. enterocolitica 8081]
fliS	YP_001006732	(fliS) flagellar protein FliS [Flagella (VF0394)] [Yersinia enterocolitica subsp. enterocolitica 8081]
fliT	YP_001006733	(fliT) flagellar protein FliT [Flagella (VF0394)] [Yersinia enterocolitica subsp. enterocolitica 8081]
fliZ	YP_001006725	(fliZ) alternative sigma factor regulatory protein [Flagella (VF0394)] [Yersinia enterocolitica subsp. enterocolitica 8081]
fyuA	NP_405467	(fyuA) pesticin/yersiniabactin receptor protein [Yersiniabactin (VF0136)] [Yersinia pestis CO92]
galE	YP_001007253	(galE) UDP-glucose 4-epimerase [O-antigen (VF0392)] [Yersinia enterocolitica subsp. enterocolitica 8081]
gmd	YP_001007257	(gmd) GDP-mannose 4,6-dehydratase [O-antigen (VF0392)] [Yersinia enterocolitica subsp. enterocolitica 8081]
hreP	AY966878.1	(hreP) Yersinia enterocolitica strain C760 subtilisin/kexin-like protease (hreP) gene, partial cds
inv	CAA88188	(inv) invasin [Invasin (VF0131)] [Yersinia enterocolitica W1024]
invB/ifp	YP_001401385	(invB/ifp) invasin B protein, intimin family [Invasin B/Ifp (VF0574)] [Yersinia pseudotuberculosis IP 31758]
invC/ilp	YP_001402955	(invC/ilp) intimin-like invasin C protein [Invasin C/Ilp (VF0575)] [Yersinia pseudotuberculosis IP 31758]
invD	YP_001399600	(invD) invasin D protein [Invasin D (VF0576)] [Yersinia pseudotuberculosis IP 31758]
irp1	NP_405471	(irp1) yersiniabactin biosynthetic protein Irp1 [Yersiniabactin (VF0136)] [Yersinia pestis CO92]
irp2	NP_405472	(irp2) yersiniabactin biosynthetic protein Irp2 [Yersiniabactin (VF0136)] [Yersinia pestis CO92]
lcrE/yopN	NP_395173	(lcrE/yopN) type III secretion system gatekeeper YopN [TTSS (VF0140)] [Yersinia pestis CO92]
lcrG	NP_395166	(lcrG) chaperone for tip protein LcrV [TTSS (VF0140)] [Yersinia pestis CO92]
lcrO/yscI	NP_395192	(lcrO/yscI) type III secretion system inner rod protein LcrQ/YscJ [TTSS (VF0140)] [Yersinia pestis CO92]
lcrQ/yscM	NP_395196	(lcrQ/yscM) type III secretion system regulatory protein LcrQ [TTSS (VF0140)] [Yersinia pestis CO92]
lcrR	NP_395167	(lcrR) low calcium response protein R [TTSS (VF0140)] [Yersinia pestis CO92]
lcrV	NP_395165	(lcrV) type III secretion system hydrophilic translocator, needle tip protein LcrV [TTSS (VF0140)] [Yersinia pestis CO92]
manB	YP_001007254	(manB) phosphomannomutase [O-antigen (VF0392)] [Yersinia enterocolitica subsp. enterocolitica 8081]
manC	YP_001007255	(manC) mannose-1-phosphate guanylyltransferase [O-antigen (VF0392)] [Yersinia enterocolitica subsp. enterocolitica 8081]
motA	YP_001006782	(motA) flagellar motor protein MotA [peritrichous flagella (AI145)] [Yersinia enterocolitica subsp. enterocolitica 8081]
motB	YP_001006781	(motB) flagellar motor protein MotB [peritrichous flagella (AI145)] [Yersinia enterocolitica subsp. enterocolitica 8081]
myfA	Z21953.1_gene_1	(myfA) [location=235..714] [gbkey=Gene]
myfB	Z21953.1_gene_2	(myfB) [location=847..1650] [gbkey=Gene]
myfC	Z21953.1_gene_3	(myfC) [location=1701..4226] [gbkey=Gene]
myfC	Z21953.1_gene_3	(myfC)
pilL	YP_001007668	(pilL) type IV pilus biosynthesis protein PilL [Type IV pili (VF0401)] [Yersinia enterocolitica subsp. enterocolitica 8081]
pilM	YP_001007667	(pilM) type IV pilus inner membrane platform protein PilM [Type IV pili (VF0401)] [Yersinia enterocolitica subsp. enterocolitica 8081]
pilN	YP_001007666	(pilN) type IV pilus inner membrane platform protein PilN [Type IV pili (VF0401)] [Yersinia enterocolitica subsp. enterocolitica 8081]
pilO	YP_001007665	(pilO) type IV pilus inner membrane platform protein PilO [Type IV pili (VF0401)] [Yersinia enterocolitica subsp. enterocolitica 8081]
pilP	YP_001007664	(pilP) type IV pilus biogenesis protein PilP [Type IV pili (VF0401)] [Yersinia enterocolitica subsp. enterocolitica 8081]
pilQ	YP_001007663	(pilQ) type IV pilus biogenesis protein PilQ [Type IV pili (VF0401)] [Yersinia enterocolitica subsp. enterocolitica 8081]
pilR	YP_001007662	(pilR) type IV pilus biosynthesis protein PilR [Type IV pili (VF0401)] [Yersinia enterocolitica subsp. enterocolitica 8081]
pilS	YP_001007661	(pilS) putative type IV pilus prepilin [Type IV pili (VF0401)] [Yersinia enterocolitica subsp. enterocolitica 8081]
pilU	YP_001007660	(pilU) type IV pilus prepilin peptidase [Type IV pili (VF0401)] [Yersinia enterocolitica subsp. enterocolitica 8081]
pilV	YP_001007659	(pilV) type IV pilus biogenesis protein PilV [Type IV pili (VF0401)] [Yersinia enterocolitica subsp. enterocolitica 8081]
pilW	YP_001007658	(pilW) type IV fimbrial biogenesis protein PilW [Type IV pili (CVF049)] [Yersinia enterocolitica subsp. enterocolitica 8081]
pla	NP_395233	(pla) plasminogen activator protease precursor [Pla (VF0139)] [Yersinia pestis CO92]
prt	YP_001007266	(prt) paratose synthase [O-antigen (VF0392)] [Yersinia enterocolitica subsp. enterocolitica 8081]
psaA	NP_404898	(psaA) pH 6 antigen (antigen 4) (adhesin) [Myf/pH6 antigen (VF0134)] [Yersinia pestis CO92]
psaB	YP_002346329	(psaB) chaperone protein PsaB [Myf/pH6 antigen (VF0134)] [Yersinia pestis CO92]
psaC	YP_002346330	(psaC) outer membrane usher protein PsaC [Myf/pH6 antigen (VF0134)] [Yersinia pestis CO92]
psaE	YP_002346326	(psaE) regulatory protein PsaE [Myf/pH6 antigen (VF0134)] [Yersinia pestis CO92]
psaF	YP_002346327	(psaF) PsaF [Myf/pH6 antigen (VF0134)] [Yersinia pestis CO92]
rfpB	YP_001007258	(rfpB) putative galactosyltransferase [O-antigen (VF0392)] [Yersinia enterocolitica subsp. enterocolitica 8081]
sat	AF170730.1	(sat) Yersinia enterocolitica streptogramin A acetyl transferase (sat) gene, complete cds
sycD/lcrH	NP_395164	(sycD/lcrH) chaperone for translocator YopB and YopD [TTSS (VF0140)] [Yersinia pestis CO92]
sycE/yerA	NP_395142	(sycE/yerA) chaperone for YopE [TTSS (VF0140)] [Yersinia pestis CO92]
sycH	NP_395224	(sycH) chaperone for YopH [TTSS (VF0140)] [Yersinia pestis CO92]
sycN	NP_395171	(sycN) chaperone for YopN [TTSS (VF0140)] [Yersinia pestis CO92]
sycT	NP_395156	(sycT) chaperone for YopT [TTSS (VF0140)] [Yersinia pestis CO92]
tccC	AJ920332.2:14961-17870	(tccC) Yersinia enterocolitica (type 0:9) strain W22703 insecticidal pathogenicity island tc-PAIYe. Putative insecticidal toxin complex protein (tccC)
tyeA	NP_395172	(tyeA) chaperone for YopN [TTSS (VF0140)] [Yersinia pestis CO92]
virF	AM286416.1:26450-27265	(virF) Yersinia enterocolitica subsp. enterocolitica 8081 plasmid pYVe8081 complete genome. Yersinia enterocolitica virulence regulon transcriptional activator (VirF)
virG/yscW	NP_395182	(virG/yscW) type III secretion system pilotin YscW [TTSS (VF0140)] [Yersinia pestis CO92]
wbcA	YP_001007267	(wbcA) sugar epimerase [O-antigen (VF0392)] [Yersinia enterocolitica subsp. enterocolitica 8081]
wbcC	YP_001007265	(wbcC) glycosyltransferase [O-antigen (VF0392)] [Yersinia enterocolitica subsp. enterocolitica 8081]
wbcD	YP_001007263	(wbcD) 6-deoxy-D-Gul transferase [O-antigen (VF0392)] [Yersinia enterocolitica subsp. enterocolitica 8081]
wbcF	YP_001007261	(wbcF) WbcF [O-antigen (VF0392)] [Yersinia enterocolitica subsp. enterocolitica 8081]
wbcG	YP_001007260	(wbcG) putative glycosyltransferase [O-antigen (VF0392)] [Yersinia enterocolitica subsp. enterocolitica 8081]
wbcH	YP_001007259	(wbcH) putative glycosyltransferase [O-antigen (VF0392)] [Yersinia enterocolitica subsp. enterocolitica 8081]
wzx	YP_001007264	(wzx) O-unit flippase [O-antigen (VF0392)] [Yersinia enterocolitica subsp. enterocolitica 8081]
wzy	YP_001007262	(wzy) O-antigen polymerase Wzy [O-antigen (VF0392)] [Yersinia enterocolitica subsp. enterocolitica 8081]
wzz	YP_001007252	(wzz) O-antigen chain length determinant [O-antigen (VF0392)] [Yersinia enterocolitica subsp. enterocolitica 8081]
yadA	YP_001874638	(yadA) trimeric autotransporter adhesin YadA [YadA (VF0133)] [Yersinia pseudotuberculosis PB1/+]
yadAYE	X13882.1	(yadAYE) Y.enterocolitica yadA gene for YadA
yapC	YP_002347738	(yapC) autotransporter protein YapC [YapC (VF0510)] [Yersinia pestis CO92]
yapE	YP_002348854	(yapE) autotransporter protein YapE [YapE (VF0505)] [Yersinia pestis CO92]
yapJ	YP_002346679	(yapJ) autotransporter protein YapJ [YapJ (VF0509)] [Yersinia pestis CO92]
yapK	YP_002345390	(yapK) autotransporter protein YapK [YapK (VF0508)] [Yersinia pestis CO92]
yapV	NP_670727	(yapV) autotransporter protein YapV [YapV (VF0507)] [Yersinia pestis KIM 10]
yaxA	YP_001006237	(yaxA) cytotoxin YaxA [YaxAB (VF0511)] [Yersinia enterocolitica subsp. enterocolitica 8081]
yaxB	YP_001006238	(yaxB) cytotoxin YaxB [YaxAB (VF0511)] [Yersinia enterocolitica subsp. enterocolitica 8081]
ybtA	NP_405473	(ybtA) transcriptional regulator YbtA [Yersiniabactin (VF0136)] [Yersinia pestis CO92]
ybtE	NP_405468	(ybtE) yersiniabactin siderophore biosynthetic protein [Yersiniabactin (VF0136)] [Yersinia pestis CO92]
ybtP	NP_405474	(ybtP) yersiniabactin ABC transporter ATP-binding/permease protein YbtP [Yersiniabactin (VF0136)] [Yersinia pestis CO92]
ybtQ	NP_405475	(ybtQ) yersiniabactin ABC transporter ATP-binding/permease protein YbtQ [Yersiniabactin (VF0136)] [Yersinia pestis CO92]
ybtS	NP_405477	(ybtS) salicylate synthase Irp9 [Yersiniabactin (VF0136)] [Yersinia pestis CO92]
ybtT	NP_405469	(ybtT) type II thioesterase YbtT [Yersiniabactin (VF0136)] [Yersinia pestis CO92]
ybtU	NP_405470	(ybtU) yersiniabactin biosynthetic protein YbtU [Yersiniabactin (VF0136)] [Yersinia pestis CO92]
ybtX	NP_405476	(ybtX) putative signal transducer [Yersiniabactin (VF0136)] [Yersinia pestis CO92]
ylpB/yscJ	NP_395193	(ylpB/yscJ) type III secretion system inner MS ring protein YscJ [TTSS (VF0140)] [Yersinia pestis CO92]
ymoA	KJ925131.1	(ymoA) Yersinia enterocolitica strain YE 01 YmoA (ymoA) gene, complete cds
ymt	NP_395420	(ymt) murine toxin [Ymt (VF0137)] [Yersinia pestis CO92]
yopB	NP_395163	(yopB) type III secretion system hydrophobic translocator, pore protein YopB [TTSS (VF0140)] [Yersinia pestis CO92]
yopD	NP_395162	(yopD) type III secretion system hydrophobic translocator, pore protein YopD [TTSS (VF0140)] [Yersinia pestis CO92]
yopE	NP_395143	(yopE) type III secretion system effector YopE, GTPase activating protein (GAP) [TTSS (VF0140)] [Yersinia pestis CO92]
yopH	NP_395201	(yopH) type III secretion system effector YopH, protein tyrosine phosphatase [TTSS (VF0140)] [Yersinia pestis CO92]
yopJ/yopP	NP_395205	(yopJ/yopP) type III secretion system effector YopP/YopJ, acetyltransferase [TTSS (VF0140)] [Yersinia pestis CO92]
yopK/yopQ	NP_395154	(yopK/yopQ) type III secretion system effector YopK/YopQ, regulating Yops injection from within host cells [TTSS (VF0140)] [Yersinia pestis CO92]
yopM	NP_395161	(yopM) type III secretion system effector YopM [TTSS (VF0140)] [Yersinia pestis CO92]
yopO/ypkA	NP_395206	(yopO/ypkA) type III secretion system effector YopO, regulating actin polymerization [TTSS (VF0140)] [Yersinia pestis CO92]
yopR/yscH/lcrP	NP_395191	(yopR/yscH/lcrP) type III secretion system YopR [TTSS (VF0140)] [Yersinia pestis CO92]
yopT	NP_395155	(yopT) type III secretion system effector YopT, cysteine protease [TTSS (VF0140)] [Yersinia pestis CO92]
yscA	NP_395184	(yscA) type III secretion system protein YscA [TTSS (VF0140)] [Yersinia pestis CO92]
yscB	NP_395185	(yscB) chaperone for YopN [TTSS (VF0140)] [Yersinia pestis CO92]
yscC	NP_395186	(yscC) type III secretion system secretin YscC [TTSS (VF0140)] [Yersinia pestis CO92]
yscD	NP_395187	(yscD) type III secretion system outer MS ring protein YscD [TTSS (VF0140)] [Yersinia pestis CO92]
yscE	NP_395188	(yscE) YscE chaperone-like protein for YscF [TTSS (VF0140)] [Yersinia pestis CO92]
yscF	NP_395189	(yscF) type III secretion system needle filament protein YscF [TTSS (VF0140)] [Yersinia pestis CO92]
yscG	NP_395190	(yscG) YscG chaperone-like protein for YscF [TTSS (VF0140)] [Yersinia pestis CO92]
yscK	NP_395194	(yscK) type III secretion system accessory cytosolic protein YscK [TTSS (VF0140)] [Yersinia pestis CO92]
yscL	NP_395195	(yscL) type III secretion system stator YscL [TTSS (VF0140)] [Yersinia pestis CO92]
yscN	NP_395174	(yscN) type III secretion system ATPase YscN [TTSS (VF0140)] [Yersinia pestis CO92]
yscO	NP_395175	(yscO) type III secretion system stalk YscO [TTSS (VF0140)] [Yersinia pestis CO92]
yscP	NP_395176	(yscP) type III secretion system needle length regulator [TTSS (VF0140)] [Yersinia pestis CO92]
yscQ	NP_395177	(yscQ) type III secretion system C ring protein [TTSS (VF0140)] [Yersinia pestis CO92]
yscR	NP_395178	(yscR) type III secretion system minor export apparatus protein YscR [TTSS (VF0140)] [Yersinia pestis CO92]
yscS	NP_395179	(yscS) type III secretion system minor export apparatus protein YscS [TTSS (VF0140)] [Yersinia pestis CO92]
yscT	NP_395180	(yscT) type III secretion system minor export apparatus protein YscT [TTSS (VF0140)] [Yersinia pestis CO92]
yscU	NP_395181	(yscU) type III secretion system export apparatus switch protein YscU [TTSS (VF0140)] [Yersinia pestis CO92]
yscV/lcrD	NP_395168	(yscV/lcrD) type III secretion system major export apparatus protein YscV [TTSS (VF0140)] [Yersinia pestis CO92]
yscX	NP_395170	(yscX) type III secretion system protein YscX [TTSS (VF0140)] [Yersinia pestis CO92]
yscY	NP_395169	(yscY) type III secretion system protein YscY [TTSS (VF0140)] [Yersinia pestis CO92]
ystA	AAA18472	(ystA) enterotoxin [Yst (VF0135)] [Yersinia enterocolitica W1024]
ystB	BAA13544	(ystB) Yersinia heat-stable enterotoxin Type B [Yst (VF0135)] [Yersinia enterocolitica str. 84-50]
ystC	D63578.1	(ystC) Yersinia enterocolitica gene for heat-stable enterotoxin, complete cds (ystC)
