# Supplementary material for: Virulence Determinants and Genetic Diversity of Yersinia Species Isolated from Retail Meat
Source: Pathogens. 2021 Dec 29;11(1):37. doi: 10.3390/pathogens11010037 (PMC8778217; doi:10.3390/pathogens11010037)
Supplement: Supplementary file 1 [file pathogens-11-00037-s001.zip › Supplementary_Table_S3_strains for WGS analysis_for review.xlsx]

## Sheet: Sheet1
Supplementary Table S3. Yersinia species isolates selected for Whole Genome Sequencing (WGS) analysis
Isolate number	Food category	Year of isolation	Method of initial species confirmation	Initial species confirmation	Ct value in qPCR targeting ail gene	Serogroup	Inclusion or exclusion from further WGS analysis	Reason for exclusion (if applicable)	Species as confirmed with WGS	Sequence Type (ST)	Biotype (according to Garzetti 2014)
Ye-2015-37190	beef	2015	biochemically	Yersinia enterocolitica	39.04	O:8	included	NA	Yersinia enterocolitica	137	1A
Ye-2015-46885	pork/pork cut	2015	biochemically	Yersinia enterocolitica	17.32	O:9	included	NA	Yersinia enterocolitica	12	1B/2-5
Ye-2015-48314	pork/ pork cut	2015	biochemically	Yersinia enterocolitica	16.27	O:3	included	NA	Yersinia enterocolitica	18	1B/2-5
Ye-2015-53137	pork/ pork cut	2015	biochemically	Yersinia enterocolitica	38.13	O:5	excluded	contaminated genome sequences	NA	NA	NA
Ye-2015-54499	pork/ pork cut	2015	biochemically	Yersinia enterocolitica	0	nd	included	NA	Yersinia enterocolitica	688	1A
Ye-2015-58346	pork/ minced meat	2015	biochemically	Yersinia enterocolitica	39.29	O:3	included	NA	Yersinia enterocolitica	4	1A
Ye-2015-63103	pork/ pork cut	2015	biochemically	Yersinia enterocolitica	0	nd	included	NA	Yersinia enterocolitica	147	1A
Ye-2015-65694	pork/ pork cut	2015	biochemically	Yersinia enterocolitica	39.17	nd	included	NA	Yersinia enterocolitica	389	1A
Ye-2015-65735	pork/ pork cut	2015	biochemically	Yersinia enterocolitica	0	nd	included	NA	Yersinia enterocolitica	3	1A
Ye-2015-71626	pork/ pork cut	2015	biochemically	Yersinia enterocolitica	0	O:8	included	NA	Yersinia enterocolitica	307	1A
Ye-2015-78927	pork/ beef	2015	biochemically	Yersinia enterocolitica	38.22	O:8	included	NA	Yersinia enterocolitica	137	1A
Ye-2015-80128	pork cut	2015	biochemically	Yersinia enterocolitica	37.02	O:5	included	NA	Yersinia enterocolitica	3	1A
Ye-2021-102875-8	pork cut	2021	MALDI-TOF	Yersinia enterocolitica	0	O:3	included	NA	Yersinia enterocolitica	278	1A
Ye-2021-153812-6	pork cut	2021	MALDI-TOF	Yersinia enterocolitica	0	O:5	included	NA	Yersinia enterocolitica	219	1A
Ye-2021-153812-7	pork/ minced meat	2021	MALDI-TOF	Yersinia enterocolitica	0	nd	included	NA	Yersinia enterocolitica	317	1A
Yi-2021-153812-9	pork/ offal/liver	2021	MALDI-TOF	Yersinia intermedia	38.65	n	included	NA	Yersinia intermedia	68	n
Ye-2021-153812-8	pork cut	2021	MALDI-TOF	Yersinia enterocolitica	0	O:8	included	NA	Yersinia enterocolitica	455	1A
Ye-2021-16300-1	pork/ minced meat	2021	MALDI-TOF	Yersinia enterocolitica	20.01	O:3	included	NA	Yersinia enterocolitica	18	1B/2-5
Ye-2021-164069-10	pork/ pork cut	2021	MALDI-TOF	Yersinia enterocolitica	0	nd	included	NA	Yersinia enterocolitica	684	1A
Ye-2021-164069-7	pork/ pork cut	2021	MALDI-TOF	Yersinia enterocolitica	21.66	O:3	included	NA	Yersinia enterocolitica	18	1B/2-5
Ye-2021-191479-11	pork/ offal/ tongue	2021	MALDI-TOF	Yersinia enterocolitica	20.05	O:3	included	NA	Yersinia enterocolitica	18	1B/2-5
Ye-2021-3135-2	pork/ offal/ kidney	2021	MALDI-TOF	Yersinia enterocolitica	0	nd	included	NA	Yersinia enterocolitica	163	1A
Yi-2015-54498	beef	2015	biochemically	Yersinia enterocolitica	28.15	n	included	NA	Yersinia intermedia	680	n
Yi-2015-59635	pork cut	2015	biochemically	Yersinia enterocolitica	44.13	n	included	NA	Yersinia intermedia	681	n
Ye-2021-164069-11	pork/offal/tongue	2021	MALDI-TOF	Yersinia enterocolitica	21.35	O:3	excluded	contaminated genome sequences	NA	NA	NA
Yi-2021-164069-11	pork/offal/tongue	2021	MALDI-TOF	Yersinia intermedia	40.73	n	included	NA	Yersinia intermedia	686	n
Yi-2021-206172-9	pork/pork cut	2021	MALDI-TOF	Yersinia intermedia	0	n	included	NA	Yersinia intermedia	682	n
Ye-2021-206172-10	pork/offal/tongue	2021	MALDI-TOF	Yersinia enterocolitica	0	n	excluded	insufficient amount of DNA for sequencing	NA	NA	NA
Yi-2021-241884-10	pork/offal/tongue	2021	MALDI-TOF	Yersinia intermedia	0	n	included	NA	Yersinia intermedia	683	n
Ye-2021-241884-10	pork/offal/tongue	2021	MALDI-TOF	Yersinia enterocolitica	0	NA	excluded	insufficient amount of DNA for sequencing	NA	NA	NA
Ye-2021-241884-9	pork cut	2021	MALDI-TOF	Yersinia enterocolitica	0	n	included	NA	Yersinia frederiksenii	685	NA
Yi-2021-241884-9	pork cut	2021	MALDI-TOF	Yersinia enterocolitica	0	n	included	NA	Yersinia intermedia	140	n
Yk-2021-164069-9	minced meat	2021	MALDI-TOF	Yersinia kristensenii	35.86	n	included	NA	Yersinia kristensenii	687	n
	n- not applicable; NA- not available; nd - not identified.
